# Supplementary material for: GABAB Receptor Activation Affects Eye Growth in Chickens with Visually Induced Refractive Errors
Source: Biomolecules. 2023 Feb 24;13(3):434. doi: 10.3390/biom13030434 (PMC10046083; doi:10.3390/biom13030434)
Supplement: Supplementary file 1 [file biomolecules-13-00434-s001.zip]

Archive with 1 entries (1 files):
- biomolecules-2118009-supplementary.pdf
